# Supplementary material for: Enantioselective Catalytic Aldol Reactions in the Presence of Knoevenagel Nucleophiles: A Chemoselective Switch Optimized in Deep Eutectic Solvents Using Mechanochemistry
Source: Molecules. 2023 Dec 19;29(1):4. doi: 10.3390/molecules29010004 (PMC10779746; doi:10.3390/molecules29010004)
Supplement: Supplementary file 1 [file molecules-29-00004-s001.zip]

Archive with 1 entries (1 files):
- molecules-2759211-supplementary.pdf
